# Supplementary material for: Volatile organic compounds associated with Plasmodium falciparum infection in vitro
Source: Parasit Vectors. 2017 May 2;10:215. doi: 10.1186/s13071-017-2157-x (PMC5414222; doi:10.1186/s13071-017-2157-x)
Supplement: Supplementary file 1 — Characterization by flow cytometry. Raw readings show the size of isolated extracellular vesicles (EVs from three volunteers (biological replicates). In addition, PBS 1X was also analyzed to eliminate the buffer background. Numbers were obtained after averaging the raw data. (XLSX 50 kb) [file 13071_2017_2157_MOESM1_ESM.xlsx]

## Sheet: EV concentration Flow Cytometry
	Additional file 1: Table S1. Characterization by flow cytometry. Raw readings show the size of isolated EVs from three volunteers (biological replicates). In addition, PBS 1X was also analyzed to eliminat the buffer background. Numbers were obtained after averaging the raw data.
	Raw readings	Volunteer 1						Volunteer 2						Volunteer 3
	Size gated	uRBC	uRBC	Low iRBC 1%	Low iRBC 1%	High iRBC 34%	High iRBC 25%	uRBC	uRBC	Low iRBC 0.8%	Low iRBC 1%	High iRBC 29%	High iRBC 37%	uRBC	uRBC	Low iRBC 3%	Low iRBC 2%	High iRBC 18%	High iRBC 15%
	0.1 µm	102490	86493	99580	76843	258015	212025	68491	71290	71860	105673	222905	273125	68580	75220	52740	87705	128090	133810
	0.5 µm	2395	1356	1295	1674	3085	720	968	1350	1195	1350	2240	4420	200	285	575	1465	1325	285
	2.0 µm	815	581	840	467	1965	370	233	560	655	439	1555	2970	150	60	730	1430	955	170
	Debris	1182155	1244843	1373525	1126788	1351930	1563280	1204721	1222260	1020480	1108745	1273770	1239650	1478850	1605310	1362855	1406215	1501210	1486050
		PBS x dil factor
	0.1 µm	4430
	0.5 µm	165
	2.0 µm	5
	total	1474315
	Subtracting PBS
	Size gated	uRBC	uRBC	Low iRBC 1%	Low iRBC 1%	High iRBC 34%	High iRBC 25%	uRBC	uRBC	Low iRBC 0.8%	Low iRBC 1%	High iRBC 29%	High iRBC 37%	uRBC	uRBC	Low iRBC 3%	Low iRBC 2%	High iRBC 18%	High iRBC 15%
	0.1 µm	98060	82063	95150	72413	253585	207595	64061	66860	67430	101243	218475	268695	64150	70790	48310	83275	123660	129380
	0.5 µm	2230	1191	1130	1509	2920	555	803	1185	1030	1185	2075	4255	35	120	410	1300	1160	120
	2.0 µm	810	576	835	462	1960	365	228	555	650	434	1550	2965	145	55	725	1425	950	165
	Debris	-292160	-229472	-100790	-347527	-122385	88965	-269594	-252055	-453835	-365570	-200545	-234665	4535	130995	-111460	-68100	26895	11735
	CALCULATIONS
	Size Gated	Absolute count			Standard Deviation			Percentage
		uRBC	Low iRBC	High iRBC	uRBC	Low iRBC	High iRBC	uRBC (%)	Low iRBC (%)	High iRBC (%)
	0.1 µm	74330.7	77970.2	200232	13418.9	19424.8	61325.4	98.2523	97.6833	98.4399
	0.5 µm	927.333	1094	1847.5	811.955	373.146	1557.28	1.22577	1.3706	0.908286
	2.0 µm	394.833	755.167	1325.83	295.491	362.247	1053.69	0.521902	0.946095	0.651819
	Debris	-151292	-241214	-71666.7
