# Supplementary material for: Volatile organic compounds associated with Plasmodium falciparum infection in vitro
Source: Parasit Vectors. 2017 May 2;10:215. doi: 10.1186/s13071-017-2157-x (PMC5414222; doi:10.1186/s13071-017-2157-x)
Supplement: Supplementary file 2 — Detection of VOCs in extracellular vesicles (EVs). Raw data show the abundance area of each VOC in every sample from all volunteers. The total sample area is the sum of all samples. (XLSX 14 kb) [file 13071_2017_2157_MOESM2_ESM.xlsx]

## Sheet: All EV VOCs areas
	Additional file 2: Table S2. Detection of VOCs in EVs. Raw data show the abundance area of each VOC in every sample from all volunteers. The total sample area is the sum of all samples.
Volunteer 1	Pooled EVs uRBC		EVs iRBC High parasitemia		EVs iRBC Low parasitemia		EV iRBC High parasitemia		EV iRBC Low parastiemia
	Chemical Name	AREA	Chemical Name	AREA	Chemical Name	AREA	Hits	AREA	Hits	AREA
	2-ethyl-1-Hexanol	482038	2-ethyl- 1-Hexanol	439439	2-ethyl- 1-Hexanol	1103434	2-ethyl- 1-Hexanol	432671	2-ethyl- 1-Hexanol	376505
			1,2,3-Propanetriol, diacetate	359460			1,2,3-Propanetriol, diacetate	378894	1,2,3-Propanetriol, diacetate	182556
	1,3-bis(1,1-dimethylethyl)-Benzene	778358	1,3-bis(1,1-dimethylethyl)-Benzene	751535			1,3-bis(1,1-dimethylethyl)-Benzene	491913	1,3-bis(1,1-dimethylethyl)-Benzene	402524
	TOTAL	1260396					Dodecane	177049	TOTAL	961585
							Pentadecane	258360
					Tetradecane	273112	Tetradecane	125701
			Benzeneacetaldehyde	14346
			Ethylbenzene	241768
			o-Xylene	273647
			p-Xylene	29182	p-Xylene	15825
			p-tert-butyl-Phenol	125985			p-tert-butyl-Phenol	187966
			TOTAL	2235362	Butanoic acid, butyl ester	23488	TOTAL	2052554
					TOTAL	1415859
Volunteer 2	EV uRBC 1/2		EV iRBC Low parasitemia		EV iRBC Low parasitemia		EV iRBC High parasitemia		EV iRBC High parasitemia
	Hits	AREA	Hits	AREA	Chemical Name	AREA	Hits	AREA	Hits	AREA
	2-ethyl-1-Hexanol	805945	2-ethyl- 1-Hexanol	200158	2-ethyl- 1-Hexanol,	291005	2-ethyl- 1-Hexanol	280527	2-ethyl- 1-Hexanol	291160
	1,2,3-Propanetriol, diacetate	89660	1,2,3-Propanetriol, diacetate	62138	1,2,3-Propanetriol, diacetate	80173	1,2,3-Propanetriol, diacetate	150581	1,2,3-Propanetriol, diacetate	258815
	1,3-bis(1,1-dimethylethyl)-Benzene	613863	1,3-bis(1,1-dimethylethyl)-Benzene	405152	TOTAL	371178	1,3-bis(1,1-dimethylethyl)-Benzene	391429	1,3-bis(1,1-dimethylethyl)-Benzene	561783
	TOTAL	1509468	p-tert-butyl-Phenol	45148			TOTAL	822537	p-tert-butyl-Phenol	101433
			Dodecane	146437					TOTAL	1213191
			TOTAL	859033
Volunteer 3	EV uRBC 1/2		EV iRBC High parasitemia		EV iRBC High parasitemia		EV iRBC Low parasitemia		EV iRBC Low parasitemia
	Hits	AREA	Hits	AREA	Hits	AREA	Hits	AREA	Hits	AREA
			Pentadecane	316369	Pentadecane	230049	Pentadecane	209498	Pentadecane	394890
			Tetradecane	112174	Tetradecane	93627	Tetradecane	202578	Tetradecane	189202
			Nonane	122149	Nonane	93688	Nonane	127162	Nonane	117719
			1,2,3-Propanetriol, diacetate	420819	1,2,3-Propanetriol, diacetate	387783
	Undecane	105906	Undecane	210395	Undecane	147090	Undecane	143976	Undecane	221900
	Tridecane	108222	Tridecane	113027	Tridecane	61316
	Dodecane	200487	Dodecane	102627
	2-ethyl-1-Hexanol	297318	2-ethyl- 1-Hexanol	903531	2-ethyl- 1-Hexanol	605055	2-ethyl- 1-Hexanol	497670	2-ethyl- 1-Hexanol	869815
	1,3-bis(1,1-dimethylethyl)- Benzene,	240535	1,3-bis(1,1-dimethylethyl)- Benzene,	134914	1,3-bis(1,1-dimethylethyl)- Benzene,	216227	1,3-bis(1,1-dimethylethyl)-Benzene	157302	TOTAL	1793526
	Hexanal	14744	TOTAL	2436005	TOTAL	1834835	TOTAL	1338186
	TOTAL	967212
