# Supplementary material for: Volatile organic compounds associated with Plasmodium falciparum infection in vitro
Source: Parasit Vectors. 2017 May 2;10:215. doi: 10.1186/s13071-017-2157-x (PMC5414222; doi:10.1186/s13071-017-2157-x)
Supplement: Supplementary file 3 — Detection of VOCs in SNUs. Raw data show the abundance area of each VOC in each sample from all volunteers. The total area sample was summed up for each sample. (XLSX 20 kb) [file 13071_2017_2157_MOESM3_ESM.xlsx]

## Sheet: All SNU VOCs areas
	Additional file 3: Table S3. Detection of VOCs in SNUs. Raw data show the abundance area of each VOC in each sample from all Volunteers. The total area sample was summed up for each sample.
Volunteer 1	SNU uRBC 1/2		SNU uRBC 1/2		SNU iRBC High parasitemia		SNU iRBC High parasitemia		SNU iRBC Low parasitemia		SNU iRBC Low parasitemia
	Chemical Name	AREA	Chemical Name	AREA	Chemical Name	AREA	Chemical Name	AREA	Chemical Name	AREA	Chemical Name	AREA
	2-ethyl-1-Hexanol	1373841	2-ethyl-1-Hexanol	1290602	2-ethyl-1-Hexanol	390984	2-ethyl-1-Hexanol	918846	2-ethyl-1-Hexanol	930015	2-ethyl-1-Hexanol	1515474
	1-Octanol	44788			1-Octanol	1468177					1-Octanol	221730
	7-butyl-2-Oxepanone	1000722
	Acetophenone	40889	Acetophenone	63664
	1-methyl-4-(1-methylethyl)-Benzene	41805	1-methyl-4-(1-methylethyl)-Benzene	27569	1-methyl-4-(1-methylethyl)-Benzene	32616					1-methyl-4-(1-methylethyl)-Benzene	33641
	1,3-bis(1,1-dimethylethyl)-Benzene	6696548	1,3-bis(1,1-dimethylethyl)-Benzene	8947281	1,3-bis(1,1-dimethylethyl)-Benzene	6680061	1,3-bis(1,1-dimethylethyl)-Benzene	6844911	1,3-bis(1,1-dimethylethyl)-Benzene	6299954	1,3-bis(1,1-dimethylethyl)-Benzene	6682949
	1,3,5-trimethyl-Benzene	44808			1,3,5-trimethyl-Benzene	188439			1,3,5-trimethyl-Benzene	74799	1,3,5-trimethyl-Benzene	30072
	Bornyl acetate	200689
	Dodecane	1633082	Dodecane	2265553	Dodecane	2312277	Dodecane	2544736	Dodecane	3477313	Dodecane	2136425
	Isoborneol	2765209	Isoborneol	1751338			Isoborneol	803844	Isoborneol	1004499	Isoborneol	2401307
	Menthol	83416	Menthol	66080	Menthol	61837	Menthol	41277	Menthol	70497	Menthol	89835
	Nonanal	67547	Nonanal	50182	Nonanal	4984099	Nonanal	111736	Nonanal	948619	Nonanal	99542
	2,2,4-trimethyl-Pentane	518396	2,2,4-trimethyl-Pentane	617483
	p-tert-butyl-Phenol	1004015	p-tert-butyl-Phenol	839828	p-tert-butyl-Phenol	637085	p-tert-butyl-Phenol	537837	p-tert-butyl-Phenol	605151	p-tert-butyl-Phenol	1054858
	2,4,6-trimethyl-Pyridine-	14506
	Tetradecane	552331	Tetradecane	617200	Tetradecane	876775	Tetradecane	966070	Tetradecane	1371353	Tetradecane	676483
	α-Terpineol	180384	α-Terpineol	322774	α-Terpineol	73533	α-Terpineol	61689	α-Terpineol	137343	α-Terpineol	346576
	TOTAL	16262976	Isobornyl acetate	718840	Isobornyl acetate	1014015	Isobornyl acetate	618255	Isobornyl acetate	1457771	Isobornyl acetate	606102
			2,2,5-trimethyl-Hexane	379134
			1,3,5-trimethyl-Benzene	128135
			TOTAL	18085663	Pantolactone	1774580
					Octanal	457232
					Hexanal	5051220	Hexanal	927656	Hexanal	957981	Hexanal	95120
					Heptanal	1777179
					Dodecanal	125268
					Decanal	94942
					Benzeneacetaldehyde	89938	Benzeneacetaldehyde	44687
					Benzaldehyde	145490					Benzaldehyde	16313
					2-Nonenal, (E)-	251972
					1-Pentanol	133768
					1-Octen-3-ol	9127336	1-Octen-3-ol	809817	1-Octen-3-ol	2014091	1-Octen-3-ol	326066
					Undecanal	133453
					1-Heptanol	313857			1-Heptanol	58770
					β-Cyclocitral	91167
					trans-β-Ionone	1303740	trans-β-Ionone	154415	trans-β-Ionone	297059
					Dihydroactinidiolide	99250	TOTAL	15385776
					2,3-dimethyl-Cyclohexanol	429456
					TOTAL	40119746			1-Undecanol	59085
									TOTAL	19764300	Borneol	16035
											Butylated Hydroxytoluene	118484
											Tridecane	47456
											TOTAL	16514468
Volunteer 2	SNU uRBC 1/2		SNU uRBC 1/2		SNU iRBC High parasitemia		SNU iRBC High parasitemia		SNU iRBC Low parasitemia		SNU iRBC Low parasitemia
	CHEMICAL NAME	AREA	Chemical Name	AREA	Chemical Name	AREA	Chemical Name	AREA	Chemical Name	AREA	Chemical Name	AREA
	1-Heptanol	146908	1-Heptanol	85484	1-Heptanol	30038	1-Heptanol	37819	1-Heptanol	17939	1-Heptanol	71035
	1-Octen-3-ol	38585	1-Octen-3-ol	51399	1-Octen-3-ol	262283	1-Octen-3-ol	770886	1-Octen-3-ol	372066	1-Octen-3-ol	477524
	1,3,5-trimethyl-Benzene	46260	1,3,5-trimethyl-Benzene	62250			1,3,5-trimethyl-Benzene	36852	1,3,5-trimethyl-Benzene	52006	1,3,5-trimethyl-Benzene	30679
	1-Nonanol	67319
	2-ethyl-1-Hexanol	1881484	2-ethyl-1-Hexanol	1288850	2-ethyl-1-Hexanol	954667	2-ethyl-1-Hexanol	1350400	2-ethyl-1-Hexanol	1153181	2-ethyl-1-Hexanol	1526596
	Undecane	213327					Undecane	322637
	1-Octanol	168589	1-Octanol	40064	1-Octanol	71805	1-Octanol	52463
	Nonanal	67152	Nonanal	43996	Nonanal	13604	Nonanal	48762
	Isoborneol	2248801	Isoborneol	2580206	Isoborneol	1563326	Isoborneol	1403232	Isoborneol	1455819	Isoborneol	2100633
	Menthol	788810			Menthol	266660	Menthol	654140	Menthol	615686	Menthol	512385
	α-Terpineol	374424	α-Terpineol	237877	α-Terpineol	81355	α-Terpineol	225125	α-Terpineol	255463	α-Terpineol	265826
	Dodecane	1179341	Dodecane	1388906	Dodecane	1297683	Dodecane	745459	Dodecane	1568251	Dodecane	805788
	1,3-bis(1,1-dimethylethyl)-Benzene	3516752	1,3-bis(1,1-dimethylethyl)-Benzene	5080256	1,3-bis(1,1-dimethylethyl)-Benzene	5777879	1,3-bis(1,1-dimethylethyl)-Benzene	5313419	1,3-bis(1,1-dimethylethyl)-Benzene	7144693	1,3-bis(1,1-dimethylethyl)-Benzene	4098540
	p-tert-butyl-Phenol	501384	p-tert-butyl-Phenol	491508	p-tert-butyl-Phenol	318065	p-tert-butyl-Phenol	461887	p-tert-butyl-Phenol	351320	p-tert-butyl-Phenol	444371
	2,2,4-trimethyl-Pentane	20486	2,2,4-trimethyl-Pentane	732284
	Bornyl acetate	495805									Bornyl acetate	234096
	Tetradecane	342934	Tetradecane	412643	Tetradecane	476101	Tetradecane	296617	Tetradecane	508500	Tetradecane	223328
	TOTAL	12098361	Acetophenone	12966
			Isobornyl acetate	696383	Isobornyl acetate	742961	Isobornyl acetate	574499	Isobornyl acetate	888460
			2,4,6-trimethyl-Pyridine	6587
			3-methyl-Heptane	24732
			Formic acid, octyl ester	63702			Formic acid, octyl ester	35195
			Neoisomenthol	484174
			TOTAL	13784267	3,5-dimethyl-Benzenamine	9305
					Butylated Hydroxytoluene	187405
					Hexanal	183925	Hexanal	224619	Hexanal	45758	Hexanal	44046
					trans-β-Ionone	70076					TOTAL	10834847
					Tridecane	87242
					TOTAL	12394380	1-methyl-4-(1-methylethyl)-Benzene	30172	1-methyl-4-(1-methylethyl)-Benzene	19393
							7-butyl-2-Oxepanone	999072	7-butyl-2-Oxepanone	1516408
							TOTAL	13583255	Borneol	28896
									TOTAL	15993839
Volunteer 3	SNU uRBC 1/2		SNU uRBC 1/2		SNU iRBC High parasitemia		SNU iRBC High parasitemia		SNU iRBC Low parasiitemia		SNU iRBC Low parasitemia
	Decane	39635	Decane	16172					Decane	44597
	Dodecane	94591	Dodecane	69305	Dodecane	2289813	Dodecane	94838	Dodecane	81404	Dodecane	2592858
	Undecane	395861	Undecane	94167	Undecane	84434	Undecane	39768	Undecane	65238	Undecane	448096
	Nonanal	58826	Nonanal	9456083			Nonanal	103048	Nonanal	7511178
	Isoborneol	18882899	Isoborneol	5788007	Isoborneol	473053	Isoborneol	32432	Isoborneol	24000418	Isoborneol	1747823
	Isobornyl acetate	35542367	Isobornyl acetate	192320	Isobornyl acetate	552581	Isobornyl acetate	1396899	Isobornyl acetate	116863	Isobornyl acetate	2492081
	Tetradecane	817315	Tetradecane	880346	Tetradecane	583537	Tetradecane	819317	Tetradecane	218133	Tetradecane	629388
	2-ethyl-1-Hexanol	39836	2-ethyl-1-Hexanol	897057	2-ethyl-1-Hexanol	2702477	2-ethyl-1-Hexanol	3904048	2-ethyl-1-Hexanol	2253170	2-ethyl-1-Hexanol	2171142
	Cyclohexanol, 5-methyl-2-(1-methylethyl)-, (1.alpha.,2.beta.,5.alpha.)- / (.+/-.)-Menthol	3322927	Cyclohexanol, 5-methyl-2-(1-methylethyl)-, (1.alpha.,2.beta.,5.alpha.)- / (.+/-.)-Menthol	1964424	Cyclohexanol, 5-methyl-2-(1-methylethyl)-, (1.alpha.,2.beta.,5.alpha.)- / (.+/-.)-Menthol	61640			Cyclohexanol, 5-methyl-2-(1-methylethyl)-, (1.alpha.,2.beta.,5.alpha.)- / (.+/-.)-Menthol	1941058	Cyclohexanol, 5-methyl-2-(1-methylethyl)-, (1.alpha.,2.beta.,5.alpha.)- / (.+/-.)-Menthol	29011
	3-Cyclohexene-1-methanol, .alpha.,.alpha.4-trimethyl- / α-Terpineol	344612	3-Cyclohexene-1-methanol, .alpha.,.alpha.4-trimethyl- /α-Terpineol	24995	3-Cyclohexene-1-methanol, .alpha.,.alpha.4-trimethyl- / α-Terpineol	2092843	3-Cyclohexene-1-methanol, .alpha.,.alpha.4-trimethyl- / α-Terpineol	367895	3-Cyclohexene-1-methanol, .alpha.,.alpha.4-trimethyl- / α-Terpineol	212389	3-Cyclohexene-1-methanol, .alpha.,.alpha.4-trimethyl- / α-Terpineol	71981
	1,3-bis(1,1-dimethylethyl)-Benzene,	829694	1,3-bis(1,1-dimethylethyl)- Benzene	1004074	1,3-bis(1,1-dimethylethyl)- Benzene	1040290	1,3-bis(1,1-dimethylethyl)- Benzene	823654	1,3-bis(1,1-dimethylethyl)- Benzene	120868	1,3-bis(1,1-dimethylethyl)- Benzene	6740700
	2,2,4-trimethyl- Pentane	1317168	2,2,4-trimethyl- Pentane	2223229					2,3,4-trimethyl- Pentane	1262934
	3,7-dimethyl- 1-Octanol	919487	3,7-dimethyl- 1-Octanol	441007	3,7-dimethyl- 1-Octanol	54629	3,7-dimethyl- 1-Octanol	6272172	3,7-dimethyl- 1-Octanol	1376098	3,7-dimethyl-1-Octanol	374437
	p-tert-butyl- Phenol	440084	p-tert-butyl- Phenol	285527	p-tert-butyl- Phenol	325917	p-tert-butyl- Phenol	936667	p-tert-butyl- Phenol	1842406	p-tert-butyl- Phenol	307187
	Pentadecane	220693	Pentadecane	3895708	Pentadecane	2565960	Pentadecane	15707			Pentadecane	382522
	1-Octen-3-ol	41372	1-Octen-3-ol	7795	1-Octen-3-ol	281653	1-Octen-3-ol	46220	1-Octen-3-ol	88101	1-Octen-3-ol	1153788
	1-Tetradecanol	16411							1-Tetradecanol	312822
	1,3,5-trimethyl- Benzene	5617116
	2,2-dimethyl- Butane,	6440254
	3-methyl- Pentane,	1859918
	Bicyclo[2.2.1]heptan-2-ol, 1,7,7-trimethyl-, acetate, (1S-endo)- / L-bornyl acetate	76731
	Silane, trimethyl[5-methyl-2-(1-methylethyl)phenoxy]- / Thymol	9300458
	Tridecane	187920							Tridecane	231819
	TOTAL	86806175	3-Buten-2-one, 4-(2,6,6-trimethyl-1-cyclohexen-1-yl)-, (E)- / trans-β-Ionone	921895	3-Buten-2-one, 4-(2,6,6-trimethyl-1-cyclohexen-1-yl)-, (E)- /trans-β-Ionone	124048	3-Buten-2-one, 4-(2,6,6-trimethyl-1-cyclohexen-1-yl)-, (E)- / trans-β-Ionone	19335494			3-Buten-2-one, 4-(2,6,6-trimethyl-1-cyclohexen-1-yl)-, (E)- / trans-β-Ionone	149422
			TOTAL	28162111	3-Cyclohexene-1-methanol, .alpha.,.alpha.,4-trimethyl-, acetate / α-Terpinyl acetate	320618
					Eicosane	1855125
					Hexanal	6135346
					TOTAL	21543964	Hexanal	2193785	Hexanal	15627345	Hexanal	40621
							1-Undecanol	122216	1-Undecanol	40411	1-Undecanol	84600
											TOTAL	19415657
							2,2,5-trimethyl- Hexane	236165
							TOTAL	36740325	Butylated Hydroxytoluene	77990
									Benzaldehyde	469859
									TOTAL	57895101
